# Supplementary material for: Pharmacokinetics in Zebrafish Embryos (ZFE) Following Immersion and Intrayolk Administration: A Fluorescence-Based Analysis
Source: Pharmaceuticals (Basel). 2021 Jun 16;14(6):576. doi: 10.3390/ph14060576 (PMC8234359; doi:10.3390/ph14060576)
Supplement: Supplementary file 1 [file pharmaceuticals-14-00576-s001.zip]

Archive with 1 entries (1 files):
- pharmaceuticals-1258533-SI.pdf
